# Supplementary material for: Dietary Glyceryl Monolaurate Supplementation During Pregnancy Enhances Fetal Intrauterine Development and Antioxidant Capacity in Sows via Microbiota Modulation
Source: Antioxidants (Basel). 2025 Jun 25;14(7):783. doi: 10.3390/antiox14070783 (PMC12291777; doi:10.3390/antiox14070783)
Supplement: Supplementary file 1 [file antioxidants-14-00783-s001.zip]

Archive with 1 entries (1 files):
- antioxidants-3686118-supplementary.pdf
